# Supplementary material for: Epoxidized Ionic Liquids as Processing Auxiliaries of Poly(Lactic Acid) Matrix: Influence on the Manufacture, Structural and Physical Properties
Source: Nanomaterials (Basel). 2023 Apr 26;13(9):1476. doi: 10.3390/nano13091476 (PMC10180299; doi:10.3390/nano13091476)
Supplement: Supplementary file 1 [file nanomaterials-13-01476-s001.zip]

Archive with 1 entries (1 files):
- nanomaterials-2336075-supplementary.pdf
